# Supplementary material for: The effect of leg-to-body ratio on male attractiveness depends on the ecological validity of the figures
Source: R Soc Open Sci. 2017 Oct 18;4(10):170399. doi: 10.1098/rsos.170399 (PMC5666244; doi:10.1098/rsos.170399)
Supplement: The effect of leg-to-body ratio on male attractiveness depends on the ecological validity of the figures [file rsos170399supp1.csv]

study = study number
id = participant number within study
ethnic = response to multiple choice question about ethnicity (see Methods): 1 = White American; 2 = Black/African American; 3 = Hispanic; 4 = Asian; 7 = Other; 8 = White Other; 9 = Black Other
age = age in years
The remaining columns give the attractiveness rating for each combination of image-format and leg-to-body ratio (LBR); LBRs are expressed as number of standard deviations below/above the baseline (population mean), which is denoted 0.
study	id	ethnic	age	Black_min3	Black_min2	Black_min1	Black_0	Black_plus1	Black_plus2	Black_plus3	Silhouette_min3	Silhouette_min2	Silhouette_min1	Silhouette_0	Silhouette_plus1	Silhouette_plus2	Silhouette_plus3	Grey_min3	Grey_min2	Grey_min1	Grey_0	Grey_plus1	Grey_plus2	Grey_plus3	White_min3	White_min2	White_min1	White_0	White_plus1	White_plus2	White_plus3
1	1	1	24	4	4	4	4	3	4	4	4	3	4	4	4	4	3	4	4	4	4	4	2	3	3	2	4	4	4	4	4
1	2	1	27	2	2	2	2	2	3	3	3	4	3	5	4	3	5	2	5	5	6	5	4	6	3	4	4	4	4	4	3
1	3	1	31	6	7	7	7	7	7	6	7	7	6	7	7	7	7	6	5	5	5	6	5	7	5	6	5	5	6	6	6
1	4	1	57	2	2	4	4	5	4	2	3	5	4	5	4	4	2	2	2	5	6	5	4	3	2	3	3	6	4	5	3
1	5	2	35	1	2	5	5	5	5	2	1	2	3	4	5	2	5	1	2	6	6	4	6	3	1	4	2	5	4	5	6
1	6	4	58	4	5	5	6	6	5	5	6	5	5	6	5	5	5	5	6	5	5	6	6	4	5	5	5	6	5	5	6
1	7	1	47	7	7	7	7	7	7	6	7	7	7	7	7	7	7	7	7	7	7	7	7	7	7	7	7	7	7	7	7
1	8	1	36	5	2	5	3	5	5	5	6	6	6	6	6	6	6	6	2	7	6	6	5	1	2	2	3	4	4	4	2
1	9	1	31	1	1	3	2	1	1	2	4	5	3	4	4	4	2	4	4	5	4	5	5	4	4	4	5	4	5	5	5
1	10	1	32	5	3	4	3	4	3	3	4	3	6	4	3	4	4	3	3	4	3	6	3	3	3	3	3	4	3	4	3
1	11	1	46	3	5	5	4	5	4	4	3	5	4	5	4	5	4	3	4	5	5	5	5	5	3	5	5	4	4	5	5
1	12	2	32	2	2	3	2	2	2	3	4	4	4	4	5	4	4	4	5	6	5	5	5	5	4	3	3	3	4	3	4
1	13	1	27	2	3	2	2	2	2	3	5	4	3	3	3	3	4	5	5	4	3	3	3	4	1	3	2	1	1	4	1
1	14	1	35	4	5	5	4	4	5	3	4	5	6	4	5	6	4	3	4	4	5	6	5	4	5	4	5	5	5	5	5
1	15	1	26	1	1	1	1	1	1	1	4	4	5	4	3	3	5	3	5	4	4	4	4	4	3	4	2	2	3	3	3
1	16	1	43	3	3	3	3	3	3	3	3	3	3	3	3	4	4	3	3	3	3	4	4	3	4	4	3	4	4	3	4
1	17	1	28	1	3	2	2	3	2	2	4	4	4	4	4	4	4	4	4	5	5	4	5	2	1	5	3	5	5	5	4
1	18	4	27	4	4	4	5	5	4	5	5	5	5	5	5	5	5	5	5	5	5	5	5	5	4	4	4	4	4	4	4
1	19	1	22	4	3	3	3	3	3	3	4	4	4	4	3	4	4	6	6	6	7	6	7	5	5	5	4	5	5	5	6
1	20	2	33	1	4	4	5	6	6	3	6	6	2	2	5	5	1	6	5	6	6	2	5	3	5	5	2	6	7	4	6
1	21	1	51	2	2	2	2	2	3	2	4	5	6	5	3	5	5	4	4	5	4	4	5	5	1	2	2	1	2	3	5
1	22	1	46	4	6	6	6	6	6	5	4	5	5	6	4	6	5	4	6	6	5	5	6	5	5	3	6	4	6	6	5
1	23	1	28	1	2	1	1	1	2	2	3	2	4	1	1	1	1	2	3	3	3	3	3	5	4	2	3	4	3	5	5
1	24	8	39	2	3	4	3	3	3	2	4	5	4	5	4	5	4	5	4	5	5	4	4	5	3	4	4	4	4	5	5
1	25	1	41	5	5	5	5	6	5	4	5	5	4	4	4	4	3	6	6	7	6	6	6	5	4	5	4	6	4	5	4
1	26	4	32	4	4	3	3	5	5	5	4	4	6	4	5	3	3	4	6	6	5	6	4	4	1	6	6	5	5	5	5
1	27	1	27	3	2	3	3	3	3	3	3	4	5	4	5	5	2	4	5	5	3	5	5	6	4	4	4	5	5	4	4
1	28	1	27	6	5	6	6	6	6	4	4	6	4	6	5	5	4	6	7	7	6	6	5	4	6	5	6	5	7	5	4
1	29	1	59	6	6	6	7	6	5	5	6	7	7	6	6	6	6	6	6	6	6	6	6	5	6	7	5	6	6	6	7
1	30	1	41	1	4	3	3	4	3	2	2	4	5	4	5	3	3	2	5	6	4	6	3	2	2	3	4	6	4	2	2
1	31	1	35	3	4	5	5	5	4	3	3	3	5	5	5	4	5	3	5	4	5	4	3	3	3	4	4	5	4	4	4
1	32	8	53	3	5	5	5	5	6	5	4	6	6	5	5	6	3	6	5	5	4	6	5	5	3	3	5	5	5	5	5
1	33	1	36	3	3	4	4	4	4	4	3	5	5	5	4	4	4	3	5	5	5	6	5	5	3	3	5	6	4	5	4
1	34	1	32	2	3	5	5	6	4	4	4	5	4	4	5	4	3	2	4	4	5	5	4	4	2	2	5	5	6	5	5
1	35	2	35	4	5	5	4	6	6	5	6	6	5	5	5	7	5	4	6	6	6	7	5	6	5	5	4	5	5	6	4
1	36	1	25	2	2	4	4	3	4	4	2	3	2	4	2	4	4	2	3	3	4	5	6	6	2	3	4	6	5	6	6
1	37	4	28	1	2	3	3	2	4	3	5	4	2	5	3	3	4	2	5	5	5	7	7	5	2	6	4	5	4	6	3
1	38	3	26	5	5	6	6	6	5	5	4	3	4	5	4	2	4	4	3	2	3	2	3	2	3	2	3	3	3	3	4
1	39	1	33	2	4	5	5	4	5	4	2	4	3	4	4	4	5	2	2	5	6	5	3	2	2	2	5	4	4	4	2
1	40	1	55	1	2	1	1	1	1	1	3	1	2	3	1	3	2	3	3	3	4	3	4	1	4	4	3	4	2	3	3
1	41	4	25	5	5	7	6	6	6	5	4	5	5	6	6	7	4	5	6	6	6	6	7	5	4	5	6	6	6	6	5
1	42	2	36	2	2	4	5	4	6	5	3	4	6	3	6	5	5	2	6	6	6	6	6	5	2	5	5	5	5	5	6
1	43	1	47	3	2	4	3	2	2	4	3	4	3	3	3	4	4	5	4	4	4	4	5	5	3	4	4	4	4	4	3
1	44	1	30	3	5	6	5	5	6	5	2	2	2	2	2	2	2	5	5	7	7	6	6	6	4	5	6	5	5	6	5
1	45	3	38	3	4	4	4	4	4	4	4	3	3	3	4	4	3	4	5	5	4	5	4	5	5	5	5	5	5	6	6
1	46	4	33	2	3	3	2	5	3	2	2	4	4	4	4	4	2	2	3	5	6	6	4	3	3	3	5	6	5	5	3
1	47	1	37	4	2	5	5	5	3	3	6	5	5	5	5	5	4	3	4	5	5	6	4	2	6	6	5	6	3	5	3
1	48	1	37	4	4	4	5	4	5	5	5	5	5	3	5	5	3	4	5	5	4	5	4	4	4	4	4	4	4	4	4
1	49	1	52	2	3	4	3	2	1	2	3	4	6	3	4	4	4	3	4	5	4	6	6	4	3	4	6	3	5	6	5
1	50	1	47	4	5	5	5	6	5	6	5	6	6	5	5	6	5	5	6	6	6	5	6	6	5	6	5	5	6	5	6
1	51	1	48	3	3	4	4	4	3	3	4	3	4	5	5	3	3	3	6	6	5	6	6	5	3	3	4	4	5	5	3
1	52	1	29	6	6	6	5	7	5	6	4	6	7	5	7	5	6	6	4	5	6	5	4	4	4	5	6	6	5	6	7
1	53	1	59	5	4	5	4	5	4	4	6	4	4	4	4	6	6	5	7	4	5	5	7	5	6	5	4	4	4	7	4
1	54	2	25	1	1	4	4	3	4	1	2	6	6	5	4	7	4	2	3	4	3	5	4	3	2	5	4	2	4	5	2
1	55	1	28	4	5	4	5	5	6	5	4	5	5	5	5	5	5	4	5	5	5	6	6	5	4	5	5	6	6	6	4
1	56	1	38	1	1	1	1	1	1	1	2	1	1	1	1	1	1	5	5	5	4	5	6	6	6	6	6	6	6	6	6
1	57	1	34	1	1	1	1	1	1	1	4	4	5	4	4	5	4	5	6	5	5	5	5	4	4	6	5	5	5	5	5
1	58	4	38	1	2	4	2	4	3	2	2	1	2	2	2	4	2	1	3	5	5	5	5	4	1	3	5	4	4	4	5
1	59	2	37	2	4	4	4	3	4	3	4	5	5	4	4	5	1	2	4	4	5	5	6	5	3	4	5	6	5	5	4
1	60	2	55	3	5	5	5	5	4	3	6	6	6	6	6	6	3	3	3	4	4	3	5	3	5	4	3	4	4	3	3
1	61	2	31	6	5	3	4	3	3	5	3	3	6	5	4	4	2	7	3	7	7	4	6	6	5	5	5	5	3	4	5
1	62	1	39	2	2	3	4	3	4	3	3	2	4	4	3	3	4	2	3	5	4	5	3	3	2	3	3	3	4	4	2
1	63	1	25	3	2	3	2	2	4	3	4	4	4	5	3	3	6	4	3	5	7	4	5	3	3	2	6	5	5	5	4
1	64	1	27	1	4	4	4	3	2	3	1	5	2	5	4	6	1	2	1	6	6	3	1	5	2	2	3	5	4	6	4
1	65	4	20	1	1	3	2	2	2	1	2	2	1	1	2	2	2	1	2	2	1	2	2	4	1	1	2	2	3	3	2
1	66	1	31	5	5	4	4	6	2	4	5	5	4	4	6	5	3	3	3	6	3	4	5	4	4	4	5	3	6	5	4
1	67	1	39	2	2	2	2	2	2	2	2	2	2	2	2	2	2	1	2	3	2	2	2	1	1	2	2	2	2	2	2
1	68	2	28	1	2	2	3	5	5	4	1	6	3	2	5	2	1	2	3	5	5	5	4	4	2	2	2	2	1	2	2
1	69	1	41	5	5	5	5	5	5	4	4	5	5	5	5	7	4	5	5	7	7	7	6	7	4	6	7	7	6	5	5
1	70	2	69	3	4	4	4	4	4	4	4	4	4	4	4	4	4	3	3	4	4	4	4	4	3	3	3	4	4	4	4
1	71	1	27	3	5	5	6	5	4	5	5	5	5	5	5	4	5	1	2	2	2	2	3	2	2	2	2	2	2	3	2
1	72	1	31	6	5	5	5	5	5	6	6	6	6	5	5	5	5	5	6	5	5	5	7	5	6	5	6	6	5	5	5
1	73	7	33	4	5	4	3	3	4	3	3	3	3	4	4	2	3	5	5	5	5	5	5	5	5	5	3	5	5	5	3
1	74	1	35	6	5	5	5	5	6	5	6	6	6	6	6	5	5	5	6	6	6	5	5	5	4	5	6	6	5	5	5
2	1	1	52	2	2	4	2	3	2	2	5	3	2	4	4	5	3	3	4	5	6	5	5	6	3	2	5	3	5	4	5
2	2	1	34	4	3	2	3	2	3	1	5	5	4	4	3	5	4	5	4	5	5	5	4	5	6	4	5	5	5	5	2
2	3	1	23	5	3	4	4	4	4	4	5	5	5	5	3	5	5	4	3	5	4	4	2	4	5	4	4	4	4	3	5
2	4	1	47	2	3	3	3	5	2	2	3	5	4	5	2	2	2	3	3	6	5	2	3	2	2	5	5	4	5	3	2
2	5	1	59	4	4	5	6	5	5	5	5	5	5	5	6	5	5	4	5	6	6	5	5	4	4	4	5	5	6	5	4
2	6	1	39	2	5	5	2	4	2	3	3	5	5	2	3	2	2	2	5	5	5	5	4	3	3	5	4	5	5	4	5
2	7	1	28	2	4	4	3	2	5	3	5	4	4	4	4	6	4	6	6	5	5	5	5	5	3	4	2	3	4	3	5
2	8	1	38	2	5	4	3	3	3	3	4	3	4	4	4	5	2	3	3	5	5	4	4	4	4	4	3	4	4	4	2
2	9	1	23	1	1	1	1	1	1	1	1	1	1	1	1	1	1	5	6	6	6	6	6	6	6	6	6	6	6	6	6
2	10	1	27	6	7	4	6	3	4	3	6	5	5	3	5	3	2	5	6	7	6	5	5	3	3	6	6	5	4	3	3
2	11	1	25	2	2	2	2	2	2	2	4	5	5	5	5	5	5	5	4	7	7	7	7	4	7	3	7	7	6	5	3
2	12	1	65	4	5	5	6	5	5	5	5	5	5	5	5	5	4	5	4	5	5	5	5	3	5	5	5	5	5	5	4
2	13	2	24	2	4	4	4	4	3	3	4	4	4	4	4	4	3	2	5	5	5	5	5	4	2	4	3	4	4	5	3
2	14	1	63	2	5	5	5	3	5	5	2	3	6	5	5	6	5	2	5	5	5	6	5	7	2	6	6	5	6	5	3
2	15	1	51	3	3	4	3	3	3	3	4	4	4	4	3	3	3	3	3	4	4	4	5	3	4	4	3	4	3	3	3
2	16	1	37	5	4	5	5	4	5	4	6	4	5	4	5	3	4	5	4	6	5	5	3	4	6	4	5	5	5	5	6
2	17	1	27	3	3	3	3	5	4	4	3	5	5	6	5	4	3	3	3	6	6	6	6	5	4	5	5	4	6	6	4
2	18	1	36	7	3	5	7	5	5	4	7	7	7	5	7	7	7	6	6	7	6	7	6	6	6	6	6	4	6	6	7
2	19	1	51	3	6	3	5	4	5	5	2	3	3	5	3	3	5	5	6	3	4	5	6	5	2	6	6	4	4	5	5
2	20	2	37	1	1	1	5	5	7	2	1	5	5	7	5	6	1	1	1	1	4	4	4	1	1	1	4	3	3	2	4
2	21	1	22	3	3	4	5	4	3	5	4	5	3	5	3	4	4	3	4	5	6	5	5	3	3	4	5	4	5	5	3
2	22	1	37	1	1	2	2	1	1	1	1	1	1	1	1	1	3	1	1	1	1	1	2	1	1	1	1	1	3	3	1
2	23	1	31	4	5	6	4	6	5	5	6	6	6	6	6	5	6	6	5	6	6	6	6	6	6	6	6	6	6	6	6
2	24	4	32	3	4	4	4	4	4	4	5	6	5	7	5	6	6	7	7	7	7	7	7	7	6	7	7	7	7	7	7
2	25	1	27	4	4	4	4	4	4	4	4	4	4	4	6	4	4	5	5	4	5	5	4	5	5	6	5	5	6	5	5
2	26	1	34	4	3	4	2	3	3	2	3	4	2	3	5	2	3	3	3	5	4	4	4	5	1	4	3	3	5	4	4
2	27	1	37	2	1	2	2	2	1	1	2	2	3	2	2	1	1	4	4	3	4	3	3	5	4	3	4	3	4	3	2
2	28	1	45	3	3	5	5	5	5	4	3	4	4	5	6	6	6	3	4	3	5	6	6	6	3	4	5	5	6	6	6
2	29	1	26	1	3	2	5	2	2	1	1	6	5	6	4	2	2	1	2	6	7	3	2	2	5	3	5	3	4	2	1
2	30	1	27	4	5	4	6	3	4	4	2	3	4	3	2	4	3	3	3	3	3	4	4	4	3	5	3	4	6	3	3
2	31	1	30	1	6	2	2	4	2	3	5	6	5	7	6	6	5	3	3	3	6	5	3	5	3	2	1	2	3	5	3
2	32	1	28	4	4	5	5	5	5	4	5	4	4	5	4	4	4	4	5	5	5	5	5	6	4	4	5	5	5	4	4
2	33	1	24	6	6	6	6	6	6	6	2	2	3	3	3	3	2	6	4	5	4	6	3	5	6	4	5	7	5	6	6
2	34	1	56	7	5	6	5	6	6	6	5	6	5	6	7	6	7	6	6	6	7	7	7	7	5	7	5	7	5	4	4
2	35	8	28	3	4	3	3	3	3	2	5	4	4	4	4	4	4	4	4	5	4	4	5	5	4	4	4	4	4	5	5
2	36	1	32	3	4	4	4	4	3	4	4	4	4	4	3	3	4	3	4	4	4	4	4	4	3	3	4	4	4	4	4
2	37	1	46	3	4	5	5	6	5	1	6	6	6	6	4	4	2	3	5	6	5	5	6	2	1	5	6	6	6	4	1
2	38	1	30	1	1	1	1	2	1	1	4	3	2	4	3	3	3	4	7	7	6	5	6	6	3	4	4	4	5	4	2
2	39	1	43	3	3	3	4	3	4	3	2	2	3	3	3	3	2	3	3	4	3	4	3	4	3	3	4	4	4	6	3
2	40	1	44	3	5	5	5	5	4	3	4	4	3	5	4	4	2	3	6	6	6	4	6	4	4	5	6	6	5	3	3
2	41	1	23	3	4	4	4	3	3	3	6	4	6	5	5	6	4	3	6	4	4	3	5	4	4	5	4	5	3	4	4
2	42	1	34	1	1	2	1	2	2	1	5	3	1	5	5	6	4	1	4	3	6	7	5	7	1	2	2	3	3	4	3
2	43	1	58	3	3	5	3	4	3	4	4	4	3	3	4	3	4	2	4	4	3	3	4	3	3	3	4	3	3	3	4
2	44	4	22	2	4	5	5	6	4	4	1	1	4	4	4	4	5	1	1	5	5	2	5	3	1	3	5	5	6	3	3
2	45	2	24	1	5	4	2	1	3	1	1	1	1	1	1	1	1	1	1	1	1	1	1	1	4	1	5	1	1	2	3
2	46	1	36	6	6	6	6	6	6	5	5	5	6	6	6	5	5	5	6	5	6	6	5	6	5	5	6	5	5	6	6
2	47	2	37	1	3	3	4	4	6	3	3	5	6	5	5	5	4	1	2	4	5	6	5	5	2	2	3	4	4	4	4
2	48	1	31	3	4	5	5	5	3	3	3	4	5	5	5	4	3	5	4	4	4	4	4	3	3	3	4	3	3	5	4
2	49	1	29	5	5	4	3	3	6	4	4	3	5	3	5	5	5	4	3	4	5	5	4	4	4	3	4	6	4	4	4
2	50	1	46	6	4	5	7	6	4	4	5	7	7	6	7	4	4	6	5	7	7	6	7	4	6	6	7	7	7	7	7
2	51	1	23	5	5	4	4	5	5	6	4	4	4	5	5	6	5	3	5	4	5	4	6	5	4	3	3	3	3	5	5
2	52	1	34	2	1	5	5	4	5	4	4	5	2	4	5	6	4	1	2	4	4	6	5	6	4	2	5	2	5	6	3
2	53	1	36	2	2	3	4	4	4	4	2	3	3	4	5	4	4	2	3	4	3	4	4	5	2	3	4	4	4	3	4
2	54	1	48	3	4	4	3	4	5	3	4	5	4	5	3	3	3	3	5	4	6	5	6	4	5	4	4	5	4	4	3
2	55	1	61	4	5	6	6	6	5	5	4	5	5	6	5	7	4	3	4	6	7	6	5	4	3	5	6	5	6	5	4
2	56	1	54	2	3	3	3	3	3	3	2	4	3	2	3	2	2	4	4	4	4	4	5	4	2	3	3	3	2	3	3
2	57	1	22	1	2	3	3	6	5	5	5	5	3	4	4	2	2	5	7	4	5	5	6	5	3	5	6	7	3	4	2
2	58	1	33	4	5	6	5	6	6	3	4	6	6	5	5	5	4	5	5	5	7	7	7	4	4	5	6	6	5	6	4
2	59	1	51	4	6	6	6	5	5	5	6	6	7	6	5	6	6	5	7	7	7	6	6	5	6	6	7	6	7	6	5
2	60	2	27	4	2	5	2	2	2	7	6	4	4	4	5	4	4	3	6	3	4	6	7	4	5	3	4	5	3	4	6
2	61	1	28	3	4	4	4	4	5	4	4	5	4	4	4	4	4	4	4	5	5	6	5	4	5	5	6	5	5	6	5
2	62	1	40	3	4	5	5	5	6	6	6	5	5	4	5	7	4	2	5	5	7	7	7	6	3	4	5	5	5	7	7
2	63	1	36	2	3	5	6	5	4	3	3	2	4	4	4	3	4	4	6	6	6	5	5	5	4	4	5	6	5	6	5
2	64	1	60	2	5	5	5	4	5	4	5	5	4	5	5	5	4	2	5	4	5	5	5	2	4	4	4	5	5	5	2
2	65	1	26	1	2	6	4	4	5	4	6	6	5	4	4	4	2	2	3	6	5	5	5	2	2	3	3	4	4	4	4
2	66	1	27	7	5	6	7	5	6	6	4	3	5	4	2	4	4	3	4	4	3	3	4	4	5	3	3	3	4	5	4
2	67	1	30	1	1	1	1	1	1	1	5	5	5	5	5	5	6	5	6	6	5	6	5	5	5	6	6	6	5	6	6
2	68	7	38	1	1	2	3	4	3	2	1	3	3	5	4	4	1	2	4	5	5	5	6	5	1	3	5	6	5	5	4
2	69	1	31	1	2	4	3	5	5	4	1	2	2	2	6	5	6	1	4	4	6	6	6	5	2	2	4	6	6	6	5
2	70	1	51	2	2	3	4	4	3	2	2	4	2	2	3	2	2	3	4	5	4	5	5	2	1	2	3	3	3	5	1
2	71	4	34	1	3	2	4	3	4	1	4	5	4	3	5	6	3	2	3	4	4	5	6	4	2	5	6	5	4	2	6
2	72	1	59	4	7	7	7	7	7	7	7	6	7	7	7	7	7	4	7	6	7	7	7	6	4	6	6	6	6	6	5
2	73	1	27	1	2	1	2	2	2	1	1	1	1	1	1	2	1	5	5	5	5	5	4	6	5	5	5	5	5	4	5
2	74	1	23	4	5	6	6	5	4	4	6	5	5	6	5	5	5	6	7	7	6	5	5	6	5	6	7	7	6	6	4
2	75	1	51	1	3	4	2	2	4	3	3	4	3	2	2	2	3	2	4	2	3	3	4	2	2	2	3	2	4	3	3
2	76	1	32	1	1	3	3	4	2	2	2	3	5	3	5	3	1	6	6	6	3	4	4	2	1	4	4	5	3	2	1
2	77	1	50	1	2	5	3	5	5	2	1	5	5	5	5	3	1	1	2	5	5	6	5	2	1	3	5	5	5	3	3
2	78	1	32	3	3	5	5	4	5	4	3	4	4	4	5	5	5	3	6	5	6	6	5	3	4	4	4	5	6	4	4
2	79	1	43	1	2	3	1	1	1	1	1	4	3	6	2	2	1	1	1	5	5	5	4	5	1	2	2	4	3	4	3
2	80	1	34	3	3	5	4	5	5	3	2	4	2	5	3	2	2	4	5	7	5	4	5	2	2	3	4	4	2	4	4
2	81	1	41	3	3	5	4	4	3	2	5	5	4	5	5	5	5	4	6	6	6	6	6	4	4	5	6	6	6	5	5
2	82	4	26	1	1	2	1	2	1	3	1	1	1	1	1	2	1	1	2	2	4	6	3	5	2	3	2	3	3	2	5
2	83	1	43	5	3	5	4	5	6	4	2	2	2	2	2	2	2	7	7	4	4	3	5	6	6	7	4	5	4	6	3
2	84	1	46	3	4	4	5	4	5	3	4	5	5	4	4	4	4	2	4	4	5	5	4	3	3	3	4	5	4	5	4
2	85	1	67	1	2	3	3	3	1	1	1	2	1	2	2	2	1	1	1	4	4	4	4	2	1	3	2	4	4	3	3
2	86	1	30	6	5	5	3	5	3	5	5	1	5	2	2	3	2	6	5	6	6	5	5	5	5	6	5	6	5	5	5
2	87	1	27	3	5	6	3	2	3	3	5	4	5	5	2	5	6	2	5	6	5	5	5	5	5	5	5	6	5	5	4
2	88	1	28	4	1	2	3	3	3	4	3	2	3	3	4	4	2	3	2	4	4	4	3	3	4	3	4	1	3	3	3
2	89	1	64	3	5	5	6	5	5	5	4	5	5	5	5	4	3	5	4	4	4	5	4	4	3	6	4	4	4	5	3
2	90	1	36	1	2	4	3	2	2	4	3	5	2	4	3	3	3	1	3	5	4	4	4	5	2	2	4	4	3	4	2
2	91	1	30	3	4	6	7	5	6	6	3	5	5	4	4	4	4	3	7	6	7	7	6	6	4	6	7	5	6	4	5
2	92	1	36	4	5	4	4	4	4	4	3	2	3	3	3	3	2	5	4	5	4	4	4	4	4	4	4	4	4	4	4
2	93	1	33	1	2	2	2	2	1	1	2	5	5	4	4	3	2	3	2	6	5	5	5	5	3	2	5	4	2	1	2
2	94	2	25	2	4	5	5	5	6	6	3	5	5	4	6	5	4	3	5	5	5	5	5	6	3	6	6	5	6	5	5
2	95	2	45	3	5	3	2	2	3	5	4	3	4	5	2	2	1	7	5	3	3	4	6	2	5	4	2	1	6	3	3
2	96	1	43	2	4	4	4	4	2	2	2	5	4	5	4	3	3	2	4	5	5	4	3	3	2	4	4	5	3	3	2
2	97	4	44	5	5	4	5	5	5	5	5	5	5	6	4	6	6	6	6	6	6	5	4	6	6	6	5	7	6	6	5
2	98	1	60	4	5	6	6	6	2	3	7	6	6	6	5	6	4	3	6	5	7	6	4	2	4	5	5	7	5	4	4
2	99	1	40	5	4	4	5	5	4	5	4	5	4	5	5	4	5	5	5	6	4	4	4	4	4	5	4	4	4	4	6
2	100	2	46	1	2	1	4	4	4	3	2	6	5	5	5	4	4	1	5	5	6	7	6	6	1	3	5	6	6	3	2
2	101	1	33	3	1	2	3	1	1	1	1	2	1	1	1	1	1	2	1	4	5	3	1	1	1	4	5	1	3	2	2
2	102	1	45	3	3	4	2	3	2	2	4	3	5	3	5	4	2	3	4	5	5	4	4	4	2	5	3	4	5	4	3
2	103	2	23	1	2	1	1	1	1	1	3	1	1	3	2	2	1	3	3	2	2	2	3	4	2	2	2	2	2	2	4
2	104	1	54	4	4	4	6	6	7	5	5	6	4	6	5	5	6	4	6	6	6	6	6	6	4	5	7	6	6	7	6
2	105	1	40	3	6	6	6	5	5	5	6	6	4	6	5	5	5	3	6	5	5	6	6	6	6	5	5	5	6	6	6
2	106	1	51	4	4	4	3	4	3	4	3	5	5	5	5	4	5	5	5	5	5	6	6	5	4	4	5	4	5	4	5
2	107	1	40	5	5	6	6	6	6	6	5	4	4	5	5	5	4	5	5	6	6	6	6	6	4	5	3	5	6	4	5
2	108	1	35	3	3	3	3	3	3	2	4	4	2	2	2	5	2	3	5	7	6	6	4	5	3	4	4	4	4	5	2
2	109	1	32	5	5	5	5	5	4	4	5	5	5	6	5	6	6	5	6	5	6	6	6	6	5	5	6	6	6	5	6
2	110	1	32	3	3	5	6	5	5	5	5	5	5	5	5	5	5	3	5	5	6	5	4	5	3	3	5	5	5	5	5
2	111	3	54	2	4	3	4	4	4	3	6	5	5	5	5	5	3	3	5	5	5	4	5	3	3	4	5	4	4	3	3
2	112	1	42	2	2	3	3	3	3	3	4	3	2	3	3	4	2	2	2	4	5	5	5	3	2	3	4	3	4	3	2
